# Supplementary material for: Perirenal adipose afferent nerves sustain pathological high blood pressure in rats
Source: Nat Commun. 2022 Jun 6;13:3130. doi: 10.1038/s41467-022-30868-6 (PMC9170717; doi:10.1038/s41467-022-30868-6)
Supplement: Supplementary file 3 — Source Data [file 41467_2022_30868_MOESM3_ESM.xlsx]

## Sheet: Figure 1b
Figure 1b
	0min				5min				10min				20min				30min				40min				50min				60min				70min
	WKY-Sham	WKY-PRATA	SHR-Sham	SHR-PRATA	WKY-Sham	WKY-PRATA	SHR-Sham	SHR-PRATA	WKY-Sham	WKY-PRATA	SHR-Sham	SHR-PRATA	WKY-Sham	WKY-PRATA	SHR-Sham	SHR-PRATA	WKY-Sham	WKY-PRATA	SHR-Sham	SHR-PRATA	WKY-Sham	WKY-PRATA	SHR-Sham	SHR-PRATA	WKY-Sham	WKY-PRATA	SHR-Sham	SHR-PRATA	WKY-Sham	WKY-PRATA	SHR-Sham	SHR-PRATA	WKY-Sham	WKY-PRATA	SHR-Sham	SHR-PRATA
	0	0	0	0	4.4	-0.4	6.2	-10.2	7.6	-0.2	6.1	-10.4	7.1	-0.7	5.8	-14.9	10.4	-1.4	4.9	-17.6	5.8	-1.9	6.8	-16.4	3.6	-1.2	4.8	-17.2	7.3	-1.9	8	-17.5	7.7	0.5	-0.6	-16.5
	0	0	0	0	7.3	-0.1	-5.7	-10.8	5.5	-1.2	-5.2	-14.7	5.1	-1	-3	-12.8	3.1	-2	-0.7	-15.6	-0.3	-1.2	2.8	-10.9	0.1	-1.7	1.7	-17.7	-1.1	-4.4	-0.5	-17.6	-1.2	-2.6	-11.6	-23.1
	0	0	0	0	-2.2	-6.1	-1.9	-7.7	-2.4	-6.9	-5.2	-2.1	-6.8	11.4	-4.4	-7.9	-0.5	11.9	-2.8	-9.3	7.6	11.2	-4.4	-17.5	12.4	9.3	-4.9	-15.8	3.5	-3.4	-9	-20.7	4.7	-6.7	-6.1	-20.4
	0	0	0	0	-0.9	0.6	-2.9	-1.5	1.5	3	-4.8	-3.9	-1.1	2.5	-2.8	-5.3	-7	4.1	-6.7	-5.8	-3.4	3.8	-7.1	-6.2	-4.9	6.6	-7.3	-13.9	-2.6	8	-7	-17	-6.7	8.7	6.1	-10.8
	0	0	0	0	-0.2	1.4	-6	-1	3	1	-4.7	-3.2	9.9	1.4	3.4	-4.9	5.6	-1.4	3.4	-4.59	2.3	-5.1	1	-3.52	5.9	-6.8	3.3	-9.3	5.3	-9.4	5.1	-7.7	3.2	-5.9	12.6	-10.8
	0	0	0	0	-3.3	0.6	5.8	-18.9	-2.8	-1.1	5.3	-14.3	3.3	-0.1	6.3	-12.1	2.1	-3.7	4.4	-5.9	2.7	-0.6	6.1	-8.7	2	-2.8	4.4	-9.2	3.2	1.2	7.2	-18.2	3.2	-1	13.9	-23

## Sheet: Figure 1c
Figure 1c
	0min				5min				10min				20min				30min				40min				50min				60min				70min
	SHR-Sham	SHR Left-side PRATA	SHR Right-side PRATA	SHR Bilateral 1/2 PRATA	SHR-Sham	SHR Left-side PRATA	SHR Right-side PRATA	SHR Bilateral 1/2 PRATA	SHR-Sham	SHR Left-side PRATA	SHR Right-side PRATA	SHR Bilateral 1/2 PRATA	SHR-Sham	SHR Left-side PRATA	SHR Right-side PRATA	SHR Bilateral 1/2 PRATA	SHR-Sham	SHR Left-side PRATA	SHR Right-side PRATA	SHR Bilateral 1/2 PRATA	SHR-Sham	SHR Left-side PRATA	SHR Right-side PRATA	SHR Bilateral 1/2 PRATA	SHR-Sham	SHR Left-side PRATA	SHR Right-side PRATA	SHR Bilateral 1/2 PRATA	SHR-Sham	SHR Left-side PRATA	SHR Right-side PRATA	SHR Bilateral 1/2 PRATA	SHR-Sham	SHR Left-side PRATA	SHR Right-side PRATA	SHR Bilateral 1/2 PRATA
	0	0	0	0	6.2	-7.1	2.2	-6.4	6.1	-7.7	4.2	-10.4	5.8	-7.1	2.4	-14.5	4.9	-7.5	1.6	-8.5	6.8	-6.7	1.2	-2.5	4.8	-9	0.8	1.3	8	-11.3	-0.4	3	-0.6	-12.3	-0.7	2.8
	0	0	0	0	-5.7	1.6	2.7	2.8	-5.2	-1.9	2.2	9.8	-3	-4.3	-0.4	2.5	-0.7	-5.7	2.1	2	2.8	-2.8	6	3.1	1.7	-2.4	6.3	2.2	-0.5	-1.8	5.3	1.7	-11.6	-2.5	2.6	3.7
	0	0	0	0	-1.9	3.8	-9.2	0.2	-5.2	-3	-8	-1.4	-4.4	-3.5	-11.6	3	-2.8	-6.6	-13.1	2.3	-4.4	-7.4	-15.9	-0.6	-4.9	-6.4	-15.4	-7.4	-9	-6.6	-15.3	-6.8	-6.1	-4.8	-16.2	-13.7
	0	0	0	0	-2.9	-0.9	10.4	3.2	-4.8	-0.4	8.8	3.5	-2.8	0.6	2.8	6.5	-6.7	-0.2	1.2	7.4	-7.1	-0.3	1.5	6.7	-7.3	-4	2.6	6	-7	-9.4	0.2	5.8	6.1	-12.3	-1.3	10
	0	0	0	0	-6	-2.1	-3.9	-2.2	-4.7	-0.5	-5.2	-0.3	3.4	4.9	-7.5	3.8	3.4	3.7	-8.3	9.4	1	7.2	-8.4	6.3	3.3	5	-8	2	5.1	3.5	-7.5	7.8	12.6	5.5	-5.3	10.2
	0	0	0	0	5.8	1.6	-1.1	7.2	5.3	1.7	-5	8.2	6.3	2	-7.3	3.4	4.4	0.6	-6.3	3.4	6.1	0.9	-5.5	0.9	4.4	1.2	-6	-0.8	7.2	1.2	-5.5	-1.6	13.9	-0.6	-3.5	-2.8

## Sheet: Figure 1d
Figure 1d
	0min				5min				10min				20min				30min				40min				50min				60min				70min
	WKY-Sham	WKY-PaRATA	SHR-Sham	SHR-PaRATA	WKY-Sham	WKY-PaRATA	SHR-Sham	SHR-PaRATA	WKY-Sham	WKY-PaRATA	SHR-Sham	SHR-PaRATA	WKY-Sham	WKY-PaRATA	SHR-Sham	SHR-PaRATA	WKY-Sham	WKY-PaRATA	SHR-Sham	SHR-PaRATA	WKY-Sham	WKY-PaRATA	SHR-Sham	SHR-PaRATA	WKY-Sham	WKY-PaRATA	SHR-Sham	SHR-PaRATA	WKY-Sham	WKY-PaRATA	SHR-Sham	SHR-PaRATA	WKY-Sham	WKY-PaRATA	SHR-Sham	SHR-PaRATA
	0	0	0	0	2.6	-6.1	-2.6	9.2	1.8	-3	-2.2	8.1	1.2	-0.3	-4.5	4.8	3.8	4.1	3.6	2.9	5.6	5.8	1.6	-0.4	1.8	8.9	-5.9	-2.6	3.6	8	3.6	-3.8	2.3	7.2	-3.5	-5.2
	0	0	0	0	1.4	-2.8	5.2	4.4	1.7	0.6	-0.5	8.5	-2.2	2.8	2.3	9	4.2	4.5	4.5	7.5	7.1	7.4	-3.1	6	2.7	4.1	-2.1	5.5	0.5	4.3	-1.5	5.4	-5.5	4.5	5.4	6.6
	0	0	0	0	3.3	0.2	3.1	2.8	-2.3	1.4	1.9	3.5	-2.6	0.6	4.5	2.7	-4	1.9	-5.5	4.6	-3.6	-1	1.8	2.4	-5.6	-2.9	3.6	1.4	-1.5	-5.4	-1.9	2.5	-7.6	-7.1	4.6	0.4
	0	0	0	0	0.5	0.9	0.2	5.2	-1.9	-0.5	3.6	-0.1	7.2	-4.3	3.6	-2	-3.3	-5.5	-0.2	-1.4	-10.5	-5.1	-5.2	-4.1	2.7	-4.2	5.4	1.7	-6.3	-5.9	-2.4	-8.1	3.1	-4.3	3.8	0.2
	0	0	0	0	1.34	0	0.8	2.6	-5.2	3.1	5.2	-1.6	-0.5	0.3	-1.8	-2.2	-5.5	-1.3	-7.2	3	-3.4	-3.7	-0.8	4.2	-6.9	-4.2	-7.2	3.7	-4.1	-0.8	3.5	6.1	-2.8	-6.2	7.2	5
	0	0	0	0	-3.2	-1.4	-6.3	-1.2	0.6	2	2.6	0.6	3.3	2	6.6	2.2	-6.7	1.9	-2.3	-1.4	-2.8	3.8	4.6	-1.3	4.1	4.2	0.5	1.4	-5	4.9	4.6	2.5	3.9	2.4	-3.4	3.3

## Sheet: Figure 1e
Figure 1e
	0min				5min				10min				20min				30min				40min				50min				60min				70min
	WKY-Sham	WKY-EpdiATA	SHR-Sham	SHR-EpdiATA	WKY-Sham	WKY-EpdiATA	SHR-Sham	SHR-EpdiATA	WKY-Sham	WKY-EpdiATA	SHR-Sham	SHR-EpdiATA	WKY-Sham	WKY-EpdiATA	SHR-Sham	SHR-EpdiATA	WKY-Sham	WKY-EpdiATA	SHR-Sham	SHR-EpdiATA	WKY-Sham	WKY-EpdiATA	SHR-Sham	SHR-EpdiATA	WKY-Sham	WKY-EpdiATA	SHR-Sham	SHR-EpdiATA	WKY-Sham	WKY-EpdiATA	SHR-Sham	SHR-EpdiATA	WKY-Sham	WKY-EpdiATA	SHR-Sham	SHR-EpdiATA
	0	0	0	0	0.9	-3.8	0.5	3.2	0.8	-4.2	2	-10.7	0.2	-2.8	1.4	-3	3.4	-5	-1.1	-4.7	1.3	-6.6	-0.9	-0.2	-1.5	-4.7	1.3	-7.1	-2.9	3.2	2.5	-13.5	-3.9	7.5	1.1	-9.9
	0	0	0	0	2.9	1.1	6.1	-8.3	5	1.2	3.2	5	6.8	2.9	1.5	5	2.4	3.9	1.3	4.2	5.8	2.6	2.3	4.4	6.6	6.4	1.4	5.6	5.5	12.1	2.3	5.2	3.9	14.1	1.7	3.2
	0	0	0	0	5.3	-3.8	-5.2	-5.8	5.2	-2.9	-4.8	-7.1	1.2	-1.7	-4.6	-6.5	3.5	-2.9	-5.5	-7.6	11.1	-0.4	-5	-6.5	5.7	-1.5	-4.5	-6.5	11	-1.6	-4	-0.9	11.7	1.1	-5.5	-7.6
	0	0	0	0	-0.8	2.6	-0.2	-1.7	-6.9	3.1	-3.1	-6.7	-10.6	4.9	6.3	-6.1	-4.7	7.2	7.9	-2.7	-8.3	5.2	8.9	-3.4	-2.3	1.9	6.5	-1.9	-7.3	1.6	2	-6.9	5.6	2.2	4.5	0.2
	0	0	0	0	1.1	8.2	-0.9	1.3	-2	7	-0.3	-1.3	-1.2	5.6	-0.5	-0.7	-3.9	4.2	-2	-0.3	-11.1	5.8	0.5	0.7	-6.6	4.4	-1.1	1.1	-5.7	2.8	-1.1	-2	-10.8	3.2	-2.1	0.5
	0	0	0	0	-3.2	0.1	12.4	0.8	-3	-0.5	6.5	-0.1	1.1	-2.5	2.8	-1.5	-3.6	-3.1	4.2	-2.2	7.5	-3.4	7.8	-1.7	-6.8	-4.6	4.7	-2.2	-2.7	-4.5	4.9	1.1	-4.2	-8	4.1	-1.6

## Sheet: Figure 1f
Figure 1f
	0min				5min				10min				20min				30min				40min				50min				60min				70min
	WKY-Sham	WKY-InguATA	SHR-Sham	SHR-InguATA	WKY-Sham	WKY-InguATA	SHR-Sham	SHR-InguATA	WKY-Sham	WKY-InguATA	SHR-Sham	SHR-InguATA	WKY-Sham	WKY-InguATA	SHR-Sham	SHR-InguATA	WKY-Sham	WKY-InguATA	SHR-Sham	SHR-InguATA	WKY-Sham	WKY-InguATA	SHR-Sham	SHR-InguATA	WKY-Sham	WKY-InguATA	SHR-Sham	SHR-InguATA	WKY-Sham	WKY-InguATA	SHR-Sham	SHR-InguATA	WKY-Sham	WKY-InguATA	SHR-Sham	SHR-InguATA
	0	0	0	0	4.8	4.6	1.5	10.4	7.8	8.2	1.4	11.5	5.3	9.6	1.1	5.9	5.4	10.5	-0.6	6	2.8	9.2	-1.7	4.6	8.7	10.1	2.3	6.6	10.4	10.3	2.2	5.8	9.6	10.7	-2.4	7.2
	0	0	0	0	3.2	1.9	9.7	5.8	5.8	0.1	5.6	2.1	3.3	-2.8	7.5	-3.6	-6.4	-7.1	5.4	-6.2	-4.1	-8.6	2	-9.1	-13.8	-4.9	2.1	-5.8	-8.7	-9.2	1	-7	-9.1	-6.6	-1.9	-6.2
	0	0	0	0	-0.8	0.6	5.3	1.5	-7.1	0	5.9	0.7	-6.8	-3.4	6.2	-3.5	-9.3	-6.6	0.8	-7.6	-8.3	-5.7	-3.4	-6.5	-8.5	-4.1	1.7	-4.3	-11.3	-2.1	-1.1	-2	-8.2	-5.6	-8.1	-6.3
	0	0	0	0	4.7	1	-1.1	4.1	2.5	-1.7	-1.3	4.6	2.7	-3	-0.1	4.5	3.4	0	1.9	4.6	3.3	-4.4	3.2	3.1	3.1	-1.5	2.2	2.4	1.2	-6.3	2.6	1.5	5.7	-6.3	2.1	1.2
	0	0	0	0	1.5	4.7	-1.2	2.5	-0.7	4	-1.8	2	2	2.2	-1.8	2	-5.8	3.9	-0.9	0.8	1.8	2.8	-0.8	-1.7	-0.5	9	1.2	-3.2	-10.8	8.8	-4.6	-6	-5.7	5.8	-1.3	-7.3
	0	0	0	0	2.8	-4.6	1.4	1.9	0.1	-8.8	2.6	1.8	6	-7.5	3	0.4	-0.6	-2.4	2.8	-0.6	1.5	-0.6	3.6	-2.3	5.4	-10.6	1.9	-2.5	9.9	-6.9	-0.6	-1.5	8.1	-11.3	-4.9	-7.9

## Sheet: Figure 1j
Figure 1j
	0		10		20		30		40		50		60
	WKY-PRATA	SHR-PRATA	WKY-PRATA	SHR-PRATA	WKY-PRATA	SHR-PRATA	WKY-PRATA	SHR-PRATA	WKY-PRATA	SHR-PRATA	WKY-PRATA	SHR-PRATA	WKY-PRATA	SHR-PRATA
	0	0	-0.261008	16.0106	0.893539	16.7185	0.947753	19.5511	-3.99676	19.9436	1.05461	7.5264	0.457351	1.82722
	0	0	0.824674	10.4031	-5.80592	7.65091	-3.88399	8.84448	-0.23619	6.16434	-2.63499	1.11719	0.259	-0.197886
	0	0	-1.83006	8.7	-2.23454	11.5	-0.365422	15.7	-4.02019	9.5	-5.74226	6.7	-1.59552	4.5
	0	0	-1.44728	-0.625582	-0.900283	1.34573	-0.394939	3.67454	1.00262	8.34535	-2.41513	6.80959	-2.07074	9.22837
	0	0	-6.27339	19.9734	-3.33442	10.9211	-0.707124	6.16552	-7.01781	7.62162	-5.66325	6.65372	-1.97736	-2.04053

## Sheet: Figure 1k
Figure 1k
	0		10		20		30		40		50		60
	WKY-PRATA	SHR-PRATA	WKY-PRATA	SHR-PRATA	WKY-PRATA	SHR-PRATA	WKY-PRATA	SHR-PRATA	WKY-PRATA	SHR-PRATA	WKY-PRATA	SHR-PRATA	WKY-PRATA	SHR-PRATA
	0	0	2.94945	3.40366	-1.35107	2.6382	1.80017	3.91043	-0.81737	4.89961	0.96798	5.63398	0.239719	5.33043
	0	0	-8.30673	2.44245	-2.86853	2.62013	-1.51302	2.8828	-1.04388	4.87054	-0.46043	4.99579	0.532155	4.85521
	0	0	-0.46944	11.0295	-1.78772	5.17203	-1.08356	0.76738	-1.0851	4.38947	0.36401	2.18145	-0.700312	3.00272
	0	0	-1.90101	3.51951	-1.64141	3.07579	-1.56025	3.7074	-1.54482	4.46006	-3.57567	7.65895	-0.84653	7.69504
	0	0	-1.05734	10.5578	-1.13217	8.77928	-0.83772	8.07517	3.85415	10.9952	3.05309	10.3832	1.91856	8.84697
	0		-3.73055		-1.97979		-1.88677		-1.64026		-0.38685		-0.876423
	0		-2.90133		1.92724		-1.62838		0.78909		-0.65009		1.11933

## Sheet: Figure 1l
Figure 1l
	0		10		20		30		40		50		60
	WKY-PRATA	SHR-PRATA	WKY-PRATA	SHR-PRATA	WKY-PRATA	SHR-PRATA	WKY-PRATA	SHR-PRATA	WKY-PRATA	SHR-PRATA	WKY-PRATA	SHR-PRATA	WKY-PRATA	SHR-PRATA
	0	0	-2.00675	6.90247	-2.78477	7.27899	-3.30051	3.09557	2.63819	4.66665	1.23688	6.74671	1.89968	8.39016
	0	0	-0.08335	17.876	-2.52793	13.7529	-5.63615	15.2163	-7.24407	12.5092	-3.65685	11.2464	-0.917905	11.9599
	0	0	-3.18513	3.75704	1.7532	-0.673421	-0.296011	4.60031	0.729198	4.65414	0.219	7.70666	-0.938572	5.64693
	0	0	2.76831	10.4331	-1.46109	1.56521	1.88066	6.04576	-1.0382	1.63212	0.758712	2.52823	1.02773	5.83547
	0	0	1.31405	11.2022	0.461185	9.35728	0.322168	9.7743	-0.0271415	9.20608	0.821197	6.06992	4.43287	5.53218

## Sheet: Figure 2a
Figure 2a
		0w		1w		2w		3w		4w		5w		6w		7w		8w		9w		10w
	SHR-Sham	SHR-PRATA	SHR-Sham	SHR-PRATA	SHR-Sham	SHR-PRATA	SHR-Sham	SHR-PRATA	SHR-Sham	SHR-PRATA	SHR-Sham	SHR-PRATA	SHR-Sham	SHR-PRATA	SHR-Sham	SHR-PRATA	SHR-Sham	SHR-PRATA	SHR-Sham	SHR-PRATA	SHR-Sham	SHR-PRATA
	153.72	167.79	162.64	157.6	202.356	156.344	165.32	172.11	154.603	114.437	159.651	136.721	164.08	144.777	178.92	120.657	160.068	141.517	163.89	147.444	175.843	154.893
	157.03	160.22	167.53	158.74	167.415	153.482	175.39	136.27	158.46	119.19	163.68	110.55	161.999	125.793	178.003	129.097	175.664	132.362	177.78	144.836	184.8	148.943
	175.02	169.59	160.22	165.28	197.668	159.108	183.51	158.87	174.103	115.757	150.575	121.073	166.757	136.813	161.34	122.733	160.527	116.507	177.333	132.965	169.947	150.369
	158.59	172.64	156.07	150.07	192.821	155.822	170.56	143.03	154.933	113.047	166.09	148.321	157.174	134.66	158.17	151.813	173.82	159.232	169.433	150.322	172.905	153.389
	152.64	155.245	160.45	158.54	141.296	150.381	171.67	149.85	153.543	136.137	160.693	140.953	170.689	141.9	184.543	145.723	181.024	148.444	179.356	165.432	188.843	171.589
	176.89	172.85	162.46	160.42	181.58	144.465	186.29	143.68	185.06	164.893	183.224	150.167	175.313	124.817	176.217	145.597	175.322	137.665	180.432	149.543	174.893	157.346

## Sheet: Figure 2b
Figure 2b
		0w		1w		2w		3w		4w		5w		6w		7w		8w		9w		10w
	SHR-Sham	SHR-PRATA	SHR-Sham	SHR-PRATA	SHR-Sham	SHR-PRATA	SHR-Sham	SHR-PRATA	SHR-Sham	SHR-PRATA	SHR-Sham	SHR-PRATA	SHR-Sham	SHR-PRATA	SHR-Sham	SHR-PRATA	SHR-Sham	SHR-PRATA	SHR-Sham	SHR-PRATA	SHR-Sham	SHR-PRATA
	156.9	134.13	143.86	139.59	154.003	137.489	175.24	144.15	150.817	158.393	163.827	136.364	157.413	149.562	171.69	139.73	179.605	131.257	167.32	137.754	174.895	147.953
	140.23	156.34	160.12	147.31	177.695	153.326	169.38	154.26	168.88	155.04	147.219	149.709	151.999	136.554	179.183	141.42	179.044	132.195	174.8	147.95	163.758	138.421
	139.48	133.74	147.09	152.07	155.146	137.456	157.82	151.17	165.983	127.31	162.176	141.677	146.757	132.823	154.857	127.7	171.707	147.659	180.435	148.535	184.799	157.743
	163.42	139.59	156.44	145.8	156.327	131.602	180.36	141.36	166	142.513	158.501	141.21	162.735	135.177	168.983	120.81	162.696	147.919	166.49	138.438	173.955	142.79
	135.79	150.37	150.34	146.36	175.777	166.108	163.68	147.38	162.137	117.093	166.249	127.832	168.23	129.553	151.117	154.677	143.658	151.157	169.853	157.221	168.213	153.799
	143.84	137.38	152.47	152.58	174.808	163.687	161.49	142.17	159.593	125.303	165.11	121.34	176.378	132.837	175.28	150.08	172.954	138.928	146.853	132.91	157.326	162.894

[truncated: 60 more sheets: Figure 2c, Figure 2d, Figure 2e, Figure 2f, Figure 2h, Figure 3a, Figure 3b, Figure 3c, Figure 3d, Figure 3e, Figure 3f, Figure 3g, Figure 3h, Figure 3i, Figure 5b, Figure 5c, Figure 5d, Figure 5e, Figure 6a, Figure 6b …]
